# Supplementary material for: Urine Cellular DNA Point Mutation and Methylation for Identifying Upper Tract Urinary Carcinoma
Source: Cancers (Basel). 2022 Jul 21;14(14):3537. doi: 10.3390/cancers14143537 (PMC9319988; doi:10.3390/cancers14143537)
Supplement: Supplementary file 1 [file cancers-14-03537-s001.zip]

Archive with 1 entries (1 files):
- cancers-1768678-supplementary.pdf
